# Supplementary material for: Application of Whole Exome Sequencing and Functional Annotations to Identify Genetic Variants Associated with Marfan Syndrome
Source: J Pers Med. 2022 Feb 1;12(2):198. doi: 10.3390/jpm12020198 (PMC8878617; doi:10.3390/jpm12020198)
Supplement: Supplementary file 1 [file jpm-12-00198-s001.zip]

Archive with 1 entries (1 files):
- jpm-1462170-supplementary.pdf
